# Supplementary material for: Assessment of Antibody Stability in a Novel Protein-Free Serum Model
Source: Pharmaceutics. 2021 May 22;13(6):774. doi: 10.3390/pharmaceutics13060774 (PMC8224624; doi:10.3390/pharmaceutics13060774)
Supplement: Supplementary file 1 [file pharmaceutics-13-00774-s001.zip]

Archive with 1 entries (1 files):
- pharmaceutics-1203311-supplementary.pdf
